# Supplementary material for: The validity of the Physical Literacy in Children Questionnaire in children aged 4 to 12
Source: BMC Public Health. 2024 Mar 21;24:869. doi: 10.1186/s12889-024-18343-x (PMC10956319; doi:10.1186/s12889-024-18343-x)
Supplement: Supplementary file 1 — Supplementary Material 1. [file 12889_2024_18343_MOESM1_ESM.zip]

Archive with 4 entries (4 files):
- Supp_fig 1 to 4.docx
- Supp_table 1.docx
- Supp_table 2.docx
- Supp_table 3.docx
